# Supplementary material for: Mumps: MMR vaccination and genetic diversity of mumps virus, 2007–2011 in Catalonia, Spain
Source: BMC Infect Dis. 2019 Nov 9;19:954. doi: 10.1186/s12879-019-4496-z (PMC6842476; doi:10.1186/s12879-019-4496-z)
Supplement: Supplementary file 1 — Additional file 1: Table S1. Rates of mumps complications and hospitalization according to MMR status. Catalonia 2007–2011. * Calculated in laboratory-confirmed cases. [file 12879_2019_4496_MOESM1_ESM.xlsx]

## Sheet: Supp Table 1
		No MMR doses received by case	Confirmed cases		Laboratory-confirmed cases		OR (95% CI)*		p value
			N	%	N	%
	Symptoms				#REF!
	Orchitis	0	10	50.0%	9	47.4%	Ref
		1	7	35.0%	7	36.8%	0.9 (0.3 - 2.7)		0.9
		2	3	15.0%	3	15.8%	0.2 (0.05 - 0.92)		0.03
			20		19
	Encephalitis	0	2	66.7%	2	66.7%	Ref
		1	1	33.3%	1	33.3%	0.6 (0.05 - 6.1)		0.9
		2	0	0.0%	0	0.0%	_		_
					3
	Fever	0	92	26.7%	72	30.6%	Ref
		1	115	33.4%	71	30.2%	1.4 (0.8 - 2.7)		0.3
		2	137	39.8%	92	39.1%	0.9 (0.5 - 1.6)		0.8
			344		235
	Hospitalization	0	10	41.7%	6	40.0%	Ref
		1	8	33.3%	4	26.7%	0.7 (0.2 - 3.1)		0.7
		2	6	25.0%	5	33.3%	0.6 (0.1 - 2.4)		0.5
			24		15
											.
