# Supplementary material for: Mumps: MMR vaccination and genetic diversity of mumps virus, 2007–2011 in Catalonia, Spain
Source: BMC Infect Dis. 2019 Nov 9;19:954. doi: 10.1186/s12879-019-4496-z (PMC6842476; doi:10.1186/s12879-019-4496-z)
Supplement: Supplementary file 2 — Additional file 2: Table S2. Genetic divergences of complete coding SH and HN sequences of the present study at nucleotide and amino acid level. (1) The proportion (%) of nucleotide or amino acid differences per site from averaging over all sequence pairs within each group are shown.(2) Mean genetic distances (%) between genotypes and reference JL5 sequences (AF33106) are shown: n/c denotes cases in which it was not possible to estimate the evolutionary distance. [file 12879_2019_4496_MOESM2_ESM.xls]

## Sheet: CARACTERISTICAS
		SH coding-protein sequence						HN coding-protein sequence
		Nucleotide Composition				Amino Acid Composition		Nucleotide Composition				Amino Acid Composition
		174 nt. Positions				58 aa. positions		174 nt. Positions				583 aa. positions
	Genotypes	Sequences (n)	Haplotypes (n)	Average Genetic Divergence within Group (1)	Genetic distance range (vs. JL5) (2)	Average Genetic Divergence within Group (1)	Genetic distance range (vs. JL5) (2)	Sequences (n)	Haplotypes (n)	Average Genetic Divergence within Group (1)	Genetic distance range (vs. JL5) (2)	Average Genetic Divergence within Group (1)	Genetic distance range (vs. JL5) (2)
	Genotype G	126 (81%)	16	0.0049	13,22-14,94%	0.0094	14,04-19,30%	91 (83%)	24	0.0018	7,89-8,29%	0.0021	5,50-6,01%
	Genotype D	23 (15%)	14	0.0229	11,49-14,94%	0.0476	14,04-19,30%	14 (13%)	9	0.017	7,26-8,12%	0.009	4,81-5,67%
	Genotype H	2 (1%)	2	0.069	14,37-15,52%	0.1404	21,05-24,56%	2 (1%)	2	0.0309	8,23-9,03%	0.0155	5,67-6,19%
	Genotype F	2 (1%)	1	n/c	0.1724	n/c	0.2632	1 (<1%)	1	n/c	0.0766	n/c	0.0464
	Genotype J	1 (<1%)	1	n/c	0.1494	n/c	0.2105	1 (<1%)	1	n/c	0.0778	n/c	0.055
	Unclassified	1 (<1%)	1	n/c	0.1322	n/c	0.1579	1 (<1%)	1	n/c	0.0789	n/c	0.0601
	TOTAL	155	35					110	38
