# Supplementary material for: Mumps: MMR vaccination and genetic diversity of mumps virus, 2007–2011 in Catalonia, Spain
Source: BMC Infect Dis. 2019 Nov 9;19:954. doi: 10.1186/s12879-019-4496-z (PMC6842476; doi:10.1186/s12879-019-4496-z)
Supplement: Supplementary file 3 — Additional file 3: Table S3. Characteristics of samples studied according to vaccination status. [file 12879_2019_4496_MOESM3_ESM.xlsx]

## Sheet: Supplementari table 3
	No MMR doses received by case	RT-PCR detection positive		RT-PCR detection negative		OR (95% CI)*		p value
		N	%	N	%
				#REF!
	0	50	76.9%	15	23.1%	Ref
	1	51	77.3%	15	22.7%	1.1 (0.4 - 2.3)		0.9
	2	87	79.8%	22	20.2%	1.2 (0.5 - 2.5)		0.6
	Unknow number	1	100.0%	0	0.0%
	Missing information	1	50.0%	1	50.0%
	Total	190	78.2%	53	21.8%
	No MMR doses received by case	IgM antibody positive		IgM antibody negative		OR (95% CI)*		p value
		N	%	N	%
				#REF!
	0	69	94.5%	4	5.5%	Ref
	1	51	83.6%	10	16.4%	0.3 (0.08 - 0.9)		0.04
	2	64	81.0%	15	19.0%	0.2 (0.07 - 0.7)		0.01
	Unknow number	4	100.0%	0	0.0%
	Missing information	8	100.0%	0	0.0%
	Total	196	87.1%	29	12.9%
	No MMR doses received by case	Molecular analysis carried out		No molecular analysis carried out		OR (95% CI)*		p value
		N	%	N	%
				#REF!
	0	65	59.1%	45	40.9%	Ref
	1	66	68.0%	31	32.0%	1.5 (0.8 - 2.6)		0.2
	2	109	75.2%	36	24.8%	2.1 (1.2 - 3.6)		0.006
	Unknow number	1	25.0%	3	75.0%
	Missing information	2	25.0%	6	75.0%
	Total	243	66.8%	121	33.2%
		243		121
